# Supplementary material for: Untargeted proteomics enables ultra-rapid variant prioritisation in mitochondrial and other rare diseases
Source: Genome Med. 2025 May 22;17:58. doi: 10.1186/s13073-025-01467-z (PMC12096736; doi:10.1186/s13073-025-01467-z)
Supplement: Supplementary file 1 — Additional file 1: Table S1. Detailed genetic information for the validation (VC), knockout (KC), undiagnosed (UDP) and supporting cohorts (SC). [file 13073_2025_1467_MOESM1_ESM.xlsx]

## Sheet: VC_validation_cohort
	Additional File 1
		Proband ID	Gene	NCBI RefSeq #	Genetic Variant	Predicted protein impact	PMID reference (patient code)	Variant type		Variant type	Count	%
	CI	VC1	NDUFAF2	NM_174889.5	NC_000005.10:g.60904433_60994210delinsTCT	p.?	20818383 (patient DT67)	Indel/deletion		Nuclear Coding SNV	15	46.875
					c.103delA	p.(Ile35Serfs*17)		Indel/deletion		Indel/deletion	6	18.75
		VC2	NDUFS6	NM_004553.6	c.186+2T>A	p.(Val63Glufs*10)	15372108 (patient B)	Splice Site		mtDNA SNV	5	15.625
		VC3	NDUFAF4	NM_014165.4	c.7G>C	p.(Ala3Pro)	28853723	Nuclear Coding SNV		Splice site	4	12.5
		VC4	NDUFS2	NM_001377299.1	c.875T>C	p.(Met292Thr)	21364701	Nuclear Coding SNV		Deep Intronic	2	6.25
					c.866+4A>G	p.[(Leu261Valfs*30, Leu261Trpfs*20)]		Splice Site		Total	32	100
		VC5	TIMMDC1	NM_016589.4	c.597-1340A>G	p.(Gly199_Thr200ins5*)	35091571	Deep Intronic
		VC6	MT-ND1	NC_012920.1	m.3949T>C	p.(Tyr215His)	15466014 (patient 3)	mtDNA SNV
		VC7	NDUFAF1	NM_016013.4	c.619A>C	p.(Thr207Pro)	17557076 (patient 1)	Nuclear Coding SNV
					c.758A>G	p.[(Lys253Arg, Val252_Lys253del)]		Nuclear Coding SNV
		VC8	MT-ND3	NC_012920.1	m.10158T>C	p.(Ser34Pro)	14705112 (patient 3)	mtDNA SNV
		VC9	FOXRED1	NM_017547.4	c.1289A>G	p.(Asn340Ser)	20818383 (patient DT22)	Nuclear Coding SNV
					c.694C>T	p.(Gln232*)		Nuclear Coding SNV
		VC10	NDUFB10	NM_004548.3	c.131-442G>C	p.[(Arg43fs*32, Arg43fs*135)]	33169436 (patient 11)	Deep Intronic
		VC11	NDUFB3	NM_002491.3	c.64T>C	p.(Trp22Arg)	27091925 (patient P3)	Nuclear Coding SNV
		VC12	MT-ND5	NC_012920.1	m.13513G>A	p.(Asp393Asn)	14520659 (patient 1)	mtDNA SNV
	CII	VC13	SDHAF1	NM_001042631.3	c.110_127del	p.(Arg37_Leu42del)	This paper	Indel/deletion
	CIII	VC14	UQCC2	NM_032340.4	c.214-3C>G	p.[(Lys71_72ins36, Tyr71Argfs*25)]	24385928	Splice Site
		VC15	UQCRC2	NM_003366.4	c.563A>C	p.(Asn188Thr)	This paper	Nuclear Coding SNV
	CIV	VC16	SURF1	NM_003172.4	c.312_321delinsAT	p.(Pro104_Leu105ins*)	24462369 (patient 6)	Indel/deletion
					c.583G>C	p.(Gly195Arg)		Nuclear Coding SNV
		VC17	SURF1	NM_003172.4	c.312_321delinsAT	p.(Pro104_Leu105ins*)	24462369 (patient 10b)	Indel/deletion
					c.544GT>CA	p.(Val182His)		Nuclear Coding SNV
		VC18	PET100	NM_001171155.2	c.3G>C	p.(Met1?)	24462369 (patient C1)	Nuclear Coding SNV
		VC19	COX6B1	NM_001863.5	c.241A>C	p.(Thr81Pro)	22277967 (patient 17)	Nuclear Coding SNV
	CV	VC20	MT-ATP6	NC_012920.1	m.8993T>G	p.(Leu156Arg)	10604142 (family 8 III-6)	mtDNA SNV
	Translation	VC21	MRPS34	NM_023936.2	c.321+1G>T	p.(Val100_GIn107del)	28777931 (patient S1)	Splice Site
		VC22	MT-TK	NC_012920.1	m.8344A>G	-	8602753 (patient LS14)	mtDNA SNV
		VC23	MTFMT	NM_139242.4	c.374C>T	p.(Ser125Leu)	21907147 (patient P2)	Nuclear Coding SNV
					c.626C>T	p.[(Ser209Leu, Arg181Serfs*5)]		Nuclear Coding SNV
		VC24	FARS2	NM_006567.5	c.792del	p.(Asp265Thrfs*29)	This paper	Indel/deletion
					c.1210C>T	p.(His404Tyr)		Nuclear Coding SNV

## Sheet: KC_knockout_cohort
		KC ID	Gene	HEK293T KO ID #	Mutation	Depth	Ref.	CRISPR/Cas guide RNA	Sequencing primers
	CI	KC1	NDUFAF2	6	c.[203_218del];[211_212insGTCCAGTAATCTGAGCCACAGCTTGGCACTTCCTG];[212_213insTCCAGTAATCTGAGCCACAGCTTGGCACTTCCTGG]	9/3	PMID: 27626371
		KC2	NDUFS6	1	c.[6_28del];[1-6C_18del]	2/2	PMID: 27626371
		KC3	NDUFAF4	2	c.[22_39del];[39_43del];[1-43T_43delinsAC]	9/3	PMID: 27626371
		KC4	NDUFS2	9	c.[18_36del];[17_42del]	8/2	This paper	TOP:TGAGGGCTTTGTGCGGCTTCCGG BOTTOM:CCGGAAGCCGCACAAAGCCCTCA	FWD:AGTCGGATCCGCAATTTTCCCTTGCTCGCT REV:GTACAAGCTTCTCTAGACCCTCTCCCCTCC
		KC5	TIMMDC1	6	c.[64_92del];[62_91delinsT];[13_76del]	5/3	PMID: 27626371
		KC6	NDUFA8	22	c.[129_142del];[130_196delinsATAGAAAAAAGAAAGGTGGTGTGTGGAGGATAGAGGACTGGTCACTGGTC]	6/2	PMID: 27626371
		KC7	NDUFAF1	2	c.[1-19A_15del]	8/1	PMID: 27626371
		KC8	NDUFC1	2	c.[57_67+2Tdel];[67+1G_67+6Tdel]	5/1	PMID: 27626371
		KC9	FOXRED1	A6	C.[1_15del];[1_13del]	5/2	PMID: 25678554
		KC10	NDUFB10	5	c.[75_91del];[80_87del]	7/2	PMID: 27626371
		KC11	NDUFB3	2	c.[112_122del]	5/1	PMID: 27626371
		KC12	DMAC1	3	c.[53_71del];[51_72del];[53_61del];[46_53del]	5/4	PMID: 27626371
	CIII	KC13	UQCRC2	5	c.[9141_9199del];[9146_9167del]	7/2	This paper	Top:CACCGGTACTTACACATCACCCCGC Bottom:AAACGCGGGGTGATGTGTAAGTACC	Fwd: 5' aatcGGATCCttctttccaaaggaattggttg 3' Rev: 5' ATCTGTCGACtctttagctgaggctgaaggtc 3'
	CIV	KC14	SURF1	1	c.[18_219del]; [c.18_221delinCG]	7/1	This paper	Top:CGTCCCGGAAGCGCCCGCGGG Bottom:GGTCTCCCCGCGCCCAGGTGAGG	External_FW:CGGAAGTAACTCTCGAGCCT External_RV:CTCAGCCCCTCATCCCAAC
	CV	KC15	ATP5PD (ATP5H)	1	c.[33481insT]	8/8	This paper	Top:CACCGCCTTTCCTTGTGGGCAGGT Bottom:AAACACCTGCCCACAAGGAAAGGC	FW:agctcggtacccgggAGGCCATAGGAAGAAGGG RV:ctcactatagggagacaATCTGGCTGTCATGCTGTG

## Sheet: UDP_undiagnosed_cohort
	Proband ID	Candidate gene(s)	NCBI RefSeq #	Genetic Variant	Protein impact	Zygozity	Variant status at the time of investigation
	UDP1	MT-ATP6	NC_012920.1	m.8672T>C	p.(Leu49Pro)	Heteroplasmic (81%)	VUS/Class 3
		ATAD3A	NM_001170535.3	c.683C>T	p.(Thr228Met)	Heterozygous	VUS/Class 3
	UDP4	COQ2	NM_001358921.2	c.460G>C	p.(Gly154Arg)	Heterozygous	VUS/Class 3
		COQ9	NM_020312.4	c.826C>T	p.(Arg276Trp)	Heterozygous	Likely Benign/Class 2
		CCDC47	NM_020198.3	c.431C>G	p.[(Thr144Ser, Val143Glyfs*15)]	Homozygous	VUS/Class 3
	UDP5	NDUFA10	NM_004544.4	c.914T>C	p.(Leu305Pro)	Homozygous	VUS/Class 3
		HIBCH	NM_014362.4	c.891+1G>A	p.?	Heterozygous	Likely Pathogenic/Class 4
		QRSL1	NM_018292.5	c.22G>C	p.(Glu8Gln)	Heterozygous	VUS/Class 3
	UDP6	NDUFA13	NM_015965.7	c.170G>A	p.(Arg57His)	Heterozygous	Likely Pathogenic/Class 4
				c.187G>A	p.(Glu63Lys)	Heterozygous	VUS/Class 3
	UDP7	NDUFAF6	NM_152416.4	c.298-768T>C	p.[(Tyr73Leufs*3, Lys101Tyrfs*7, Val100Alafs*4)]	Heterozygous	VUS/Class 3
				c.967delT	p.(Tyr323Ilefs*18)	Heterozygous	VUS/Class 3
		NAGA	NM_000262.3	c.973G>A	p.(Glu325Lys )	Heterozygous	Pathogenic/Class 5
	UDP8	NDUFS8	NM_002496.4	c.501+5G>A	p.[(Ala125_Glu167del, Gly168Alafs*11)]	Homozygous	VUS/Class 3

## Sheet: SC_supporting_cohort_probands
	Proband ID	Gene	NCBI RefSeq #	Variant	Protein impact	Zygozity	Sample type	Proteomics data Source PMID
	SC1	TMEM70	NM_017866.6	c.317-2A>G	p.?	Homozygous	Skeletal Muscle	this paper
	SC2	TMEM70	NM_017866.6	c.317-2A>G	p.?	Homozygous	Skeletal Muscle	this paper
	SC3	HIBCH	NM_014362.4	c.891+1G>A	p.?	Heterozygous	Fibroblasts	this paper
				c.470G>A	p.(Arg157Gln)	Heterozygous		this paper
	SC4	MRPL50	NM_019051.3	c.335T>A	p.(Val112Asp)	Homozygous	PBMCs	this paper
	SC5	MRPL50	NM_019051.3	c.335T>A	p.(Val112Asp)	Homozygous	Fibroblasts	37148394
