# Supplementary material for: Untargeted proteomics enables ultra-rapid variant prioritisation in mitochondrial and other rare diseases
Source: Genome Med. 2025 May 22;17:58. doi: 10.1186/s13073-025-01467-z (PMC12096736; doi:10.1186/s13073-025-01467-z)
Supplement: Supplementary file 3 — Additional file 3: Table S2: Relative Complex Abundance (RCA) and Respiratory Chain Enzymology (RCE) results for the validation cohort (VC). [file 13073_2025_1467_MOESM3_ESM.xlsx]

## Sheet: Enzymology (RCE) for VC
	Additional File 3
	VC ID	Gene	Tissue Type	RCE Fibroblasts CS Ratio				RCE Fibroblasts CII Ratio					Secondary Sample Type	RCE Other Tissue CS Ratio				RCE Other Tissue CII Ratio					Combined RCE Classification
				CI	CII	CIII	CIV	CI	CIII	CIV	Outcome			CI	CII	CIII	CIV	CI	CIII	CIV	Outcome
	VC1	NDUFAF2	Fibroblasts	26.2821	131.41	81.4103	85.2564	20	61.9512	64.878	Major		-	-	-	-	-	-	-	-	-		Major
	VC2	NDUFS6	Fibroblasts	4.52261	62.3116	40.7035	86.9347	7.25806	65.3226	139.516	Major		Muscle	4.54545	95.4545	n/a	162.121	4.7619	n/a	169.841	Major		Major
	VC3	NDUFAF4	Fibroblasts	25	187.821	196.795	123.077	13.3106	104.778	65.529	Major		-	-	-	-	-	-	-	-	-		Major
	VC4	NDUFS2	Fibroblasts	38.1818	94.5455	104.545	144.545	40.3846	110.577	152.885	Minor		Muscle	23.5294	96.732	54.902	47.0588	24.3243	56.7568	48.6486	Minor		Major
	VC5	TIMMDC1	Fibroblasts	43.8776	224.49	229.592	98.9796	19.5455	102.273	44.0909	Major		-	-	-	-	-	-	-	-	-		Major
	VC6	MT-ND1	Fibroblasts	25	180.172	131.897	93.9655	13.8756	73.2057	52.1531	Major		Muscle	19.8582	186.525	161.702	96.4539	10.6464	86.692	51.711	Major		Major
	VC7	NDUFAF1	Fibroblasts	34.9515	113.592	61.165	65.0485	30.7692	53.8462	57.265	Minor		LCLs #	36.4706	103.529	105.882	107.059	35.2273	102.273	103.409	Minor		Major
	VC8	MT-ND3	Fibroblasts	6.08696	82.6087	10.4348	66.087	7.36842	12.6316	80	Major		Muscle	7.05882	175.294	60	84.7059	4.02685	34.2282	48.3221	Major		Major
	VC9	FOXRED1	Fibroblasts	8.57143	34.2857	31.4286	97.8571	25	91.6667	285.417	Major		Muscle	9.2	136.8	92.8	75.6	6.72515	67.8363	55.2632	Major		Major
	VC10	NDUFB10	Fibroblasts	62.5767	164.417	265.644	107.975	38.0597	161.567	65.6716	Minor		Muscle	39.0244	94.5122	68.2927	37.1951	41.2903	72.2581	39.3548	Not deficient		Minor
	VC11	NDUFB3	Fibroblasts	14.4578	69.8795	12.0482	134.94	20.6897	17.2414	193.103	Major		Muscle	14.6341	141.463	9.7561	131.707	10.3448	6.89655	93.1034	Major		Major
	VC12	MT-ND5	Fibroblasts	28.3333	138.333	131.667	71.6667	20.4819	95.1807	51.8072	Major		Muscle	35.6643	130.769	48.2517	97.9021	27.2727	36.8984	74.8663	Minor		Major
	VC13	SDHAF1	Fibroblasts	124.219	26.5625	81.25	107.812	467.647	305.882	405.882	Major		-	-	-	-	-	-	-	-	-		Major
	VC14	UQCC2	Fibroblasts	36.6667	86.6667	5.33333	51.3333	42.3077	6.15385	59.2308	Major		Muscle	28.5714	95.2381	8.57143	53.3333	30	9	56	Major		Major
	VC15	UQCRC2	Fibroblasts	70.8543	131.156	10.5528	57.7889	54.023	8.04598	44.0613	Major		Muscle	68.3673	115.306	25.5102	60.2041	59.292	22.1239	52.2124	Minor		Major
	VC16	SURF1	Fibroblasts	73.5955	80.3371	52.809	17.9775	91.6084	65.7343	22.3776	Major		-	-	-	-	-	-	-	-	-		Major
	VC17	SURF1	Fibroblasts	50.7692	190	216.923	19.2308	26.7206	114.17	10.1215	Major		-	-	-	-	-	-	-	-	-		Major
	VC18	PET100	Fibroblasts	103.81	190.476	194.286	27.619	54.5	102	14.5	Major		Muscle	151.02	220.408	71.4286	20.4082	68.5185	32.4074	9.25926	Major		Major
	VC19	COX6B1	Fibroblasts	74.5098	133.333	119.608	80.3922	55.8824	89.7059	60.2941	Not deficient		Muscle	110.112	165.169	187.64	6.74157	66.6667	113.605	4.08163	Major		Major
	VC20	MT-ATP6	Fibroblasts	-	-	-	-	-	-	-	-		Muscle	132.353	82.3529	n/a	76.4706	160.714	n/a	92.8571	Not deficient		Not deficient
	VC21	MRPS34	Fibroblasts	32.9341	60.479	56.2874	29.3413	54.4554	93.0693	48.5149	Major*		Muscle	36.9863	87.6712	60.274	35.6164	42.1875	68.75	40.625	Not deficient		Major
	VC22	MT-TK	Fibroblasts	13.5	71.5	25.5	8.5	18.8811	35.6643	11.8881	Major		Muscle	66.2162	159.459	n/a	97.2973	41.5254	n/a	61.0169	Not deficient		Major
	VC23	MTFMT	Fibroblasts	26.7606	128.873	74.6479	30.2817	20.765	57.9235	23.4973	Major		Muscle	26.8041	184.536	59.7938	46.3918	14.5251	32.4022	25.1397	Major		Major
	VC24	FARS2	Fibroblasts	56.1644	141.781	97.9452	19.863	39.6135	69.0821	14.0097	Major*		-	-	-	-	-	-	-	-	-		Major
													#Lymphoblastoid cell line
	Source: Bernier criteria et al 2002, from RCE Method (pg 21 and 22)
		Fibroblast Samples		Tissue Samples		Multiple samples
		Major	<30%	Major	<20%	2 Minors in different samples (cell lines or tissues) = major
		Minor	<40%	Minor	<30%
	NOTE: doesn't factor in clinical info, histology, molecular results, functional studies, metabolic results
		Also doesn't account for patterns of enzyme activities or elevated CS etc

## Sheet: RCE_RCA_comparison
	Respiratory Chain Enzymology (RCE)				Relative Complex Abundance (RCA)
	Fibroblast line	Classification	Evidence		Fibroblast line	Classification	Evidence		Source: Bernier et al 2002
	NDUFAF2	Major	<30% complex activity		NDUFAF1	Major	<65% complex abundance		(RCE) criteria	Fibroblasts	Tissues	Multiple tissues
	NDUFAF4	Major	<30% complex activity		NDUFAF2	Major	<65% complex abundance		Major	<30% complex activity	<20% complex activity	2 minors in different tissues
	NDUFS6	Major	<30% complex activity		NDUFAF4	Major	<65% complex abundance		Minor	<40% complex activity	<30% complex activity
	TIMMDC1	Major	<30% complex activity		NDUFB10	Major	<65% complex abundance		Not deficient	>40% complex activity	>30% complex activity
	MT-ND1	Major	<30% complex activity		NDUFB3	Major	<65% complex abundance
	MT-ND3	Major	<30% complex activity		NDUFS2	Major	<65% complex abundance
	MT-ND5	Major	<30% complex activity		TIMMDC1	Major	<65% complex abundance		Source: this paper
	FOXRED1	Major	<30% complex activity		MT-ND3	Major	<65% complex abundance		(RCA) criteria	Fibroblasts or Tissues
	SDHAF1	Major	<30% complex activity		FOXRED1	Major	<65% complex abundance		Major	<65% complex abundance, or <75% with absent detection of protein in proband only
	UQCC2	Major	<30% complex activity		SDHAF1	Major	<65% complex abundance		Minor	<75% complex abundance, no evidence on the protein level
	UQCRC2	Major	<30% complex activity		UQCC2	Major	<65% complex abundance		No Defect	>75% complex abundance
	SURF1_VC16	Major	<30% complex activity		UQCRC2	Major	<65% complex abundance
	SURF1_VC17	Major	<30% complex activity		SURF1_VC16	Major	<65% complex abundance
	PET100	Major	<30% complex activity		SURF1_VC17	Major	<65% complex abundance
	FARS2	Major	<30% complex activity		PET100	Major	<65% complex abundance
	MT-TK	Major	<30% complex activity		MRPS34	Major	<65% complex abundance CI + <75% in another complex CV
	MTFMT	Major	<30% complex activity		FARS2	Major	<65% complex abundance
	NDUFB3	Major*	<30% complex activity, *CIV only		MT-TK	Major	<65% complex abundance
	MRPS34	Major*	<30% complex activity, *CIV only		MTFMT	Major	<65% complex abundance
	NDUFB10	Minor	<40% complex activity		NDUFS6	Major	<75% complex abundance + absent detection of protein in proband only
	NDUFAF1	Minor	<40% complex activity		COX6B1	Minor	<75% complex abundance, protein detected <2 peptides
	NDUFS2	Minor	<40% complex activity		MT-ND5	No Defect	>75% complex abundance
	COX6B1	Not Deficient	>40% complex activity		MT-ND1	No Defect	>75% complex abundance
	MT-ATP6	Not available	No Clinical RCE available		MT-ATP6	No Defect	>75% complex abundance
	Summary	Number	Percentage per Classification		Summary	Number	Percentage per Classification
	Major	19	0.79		Major	20	0.83
	Minor	3	0.13		Minor	1	0.04
	Not deficient	1	0.04		No Defect	3	0.13
	Not Available	1	0.04
